# Supplementary material for: Oral administration of Limosilactobacillus reuteri VHProbi® M07 alleviates ovalbumin-induced allergic asthma in mice
Source: PLoS One. 2025 Jan 16;20(1):e0317587. doi: 10.1371/journal.pone.0317587 (PMC11737801; doi:10.1371/journal.pone.0317587)
Supplement: S1 Data — (XLSX) [file pone.0317587.s001.xlsx]

## Sheet: Sheet1
	IgG1
		NOR	PLA	PRE	POS
		12.22	128.98	97.32	100.41
		17.18	103	103.97	115.29
		7.03	119.64	80.64	109.14
		22.29	135.34	95.34	92.89						Total cell
		14.48	129.7	96.71	115.7						NOR	3.75	3.23	4.56	5.01	3.74	1.36
		7.44	131.16	100.16	100.56						PLA	42.08	31.57	51.39	46.89	37.77	59.71
	AVG	13.44	124.637	95.69	105.665						PRE	14.28	19.36	21.08	22.32	15.65	19.48
	STE	5.86461	11.7875	7.98576	9.19015						POS	23.57	11.64	33.22	25.58	36	24.36
											Eosinophils
	OVA-IgE										NOR	0.31	0.22	0.17	0.58	0.23	0.62
		NOR	PLA	PRE	POS						PLA	16.89	17.13	15.38	17.42	20.12	12.09
		12.22	97.98	66.36	72.41						PRE	3.08	4.26	3.42	1.85	5	2.55
		14.18	103	60.48	75.29						POS		11.64	33.22	25.58	36	24.36
		17.03	80.64	62.17	79.14
		23.29	95.34	57.99	60.89						Macrophage
		6.48	96.7	72.42	77.7						NOR	1.02	2.38	1.17	1	0.99	1.39
		16.44	92.16	65.27	74.56						PLA	2.15	1.79	1.23	2.08	3.23	4.89
	AVG	14.94	94.3033	64.115	73.3317						PRE	2.18	3.05	1.73	1.08	2.22	1.09
	STE	5.58369	7.57957	5.09625	6.53923						POS	2.29	3.04	1.55	1.63	2	3.15
											Lymphocyte
	IL-5										NOR	3.58	4.12	3.69	1.12	4.34	10.02
	NOR	4.20115	5.25106	4.74277	4.78536	4.38539	6.26394				PLA	27.63	25.82	11.98	31.03	29.34	26.62
	PLA	9.2867	8.07137	7.79808	8.58876	9.21487	6.3482				PRE	16.35	17.18	23.53	29.58	14.2	12.03
	PRE	6.19088	7.1675	5.15014	5.50567	5.10539	6.95926				POS	19.34	18.03	21.38	25.03	29.36	11
	POS	6.28069	7.66106	7.53977	6.01936	5.6751	6.91127
	IL-10												Live bacteria count
	NOR	160.279	143.397	179.493	157.682	135.159	127.73						Initial count	9.55	9.96	10.07
	PLA	100.431	84.8758	75.9391	72.6716	104.956	85.4204						After 2 h in simulated gastro juice	8.97	9.43	9.58
	PRE	123.01	157.096	148.536	122.522	141.415	108.097						After 3 h in simulated intestinal fluid	8.81	9.12	9.13
	POS	96.0886	115.47	95.0693	91.0198	125.887	110.01
	IL-13
	NOR	7.90197	8.49853	4.28279	3.73357	4.57634	10.6121
	PLA	14.1044	15.5911	11.9814	20.6571	16.341	20.6136
	PRE	11.1348	8.88299	7.69553	16.2729	16.8846	9.54395
	POS	13.5665	13.3563	11.9548	10.2636	5.71077	6.68421
	MCP-1
	NOR	4.49984	4.91625	7.10832	4.8817	4.9108	4.6244
	PLA	6.85738	8.00115	8.88512	8.1839	9.09401	8.80192
	PRE	7.41563	6.84568	7.38404	6.7193	7.38369	6.77136
	POS	7.05832	7.68543	7.3829	6.07093	6.21754	6.84761
	TNF-α
	NOR	60.7986	36.949	34.5017	35.5334	55.8799	12.2837
	PLA	174.432	182.494	106.626	153.75	194.851	160.852
	PRE	75.8666	103.699	75.7226	86.5437	91.7983	120.806
	POS	76.5384	68.5005	39.3004	52.8567	78.1219	79.9694
	Eotaxin
	NOR	751.937	504.437	626.227	475.813	574.631	578.642
	PLA	1041.83	1119.22	1010.83	1352.04	1228.71	1114.75
	PRE	729.056	802.258	1154.41	716.841	714.379	858.321
	POS	787.399	643.092	602.343	798.703	865.979	980.202
